# Supplementary material for: Perspective Strategies for Interventions in Parkinsonism: Remedying the Neglected Role of TPPP
Source: Cells. 2024 Feb 14;13(4):338. doi: 10.3390/cells13040338 (PMC10886726; doi:10.3390/cells13040338)
Supplement: Supplementary file 1 [file cells-13-00338-s001.zip]

Archive with 1 entries (1 files):
- cells-2819565-supplementary.xlsx
