# Supplementary material for: Perspective Strategies for Interventions in Parkinsonism: Remedying the Neglected Role of TPPP
Source: Cells. 2024 Feb 14;13(4):338. doi: 10.3390/cells13040338 (PMC10886726; doi:10.3390/cells13040338)
Supplement: Supplementary file 1 [file cells-13-00338-s001.zip › cells-2819565-supplementary.xlsx]

## Sheet: ctg-studies(2)
Study URL	Drug/type	Phase	Interventions	Study Title	Age
https://clinicaltrials.gov/study/NCT05109091	ATH434: small molecule inhibitor of α-syn aggregation	PHASE2	DRUG: ATH434 dose level 1|DRUG: ATH434 dose level 2|DRUG: Placebo	Study of ATH434 in Participants With Multiple System Atrophy	ADULT, OLDER_ADULT
https://clinicaltrials.gov/study/NCT05864365	ATH434: small molecule inhibitor of α-syn aggregation	PHASE2	DRUG: ATH434	Biomarker Study of ATH434 in Participants With MSA	ADULT, OLDER_ADULT
https://clinicaltrials.gov/study/NCT04685265	Anle138b: small molecule inhibitor of α-synuclein aggregation	PHASE1	DRUG: anle138b|DRUG: Placebo	A Study to Assess the Safety, Tolerability, Pharmacokinetics and Pharmacodynamics of anle138b in Parkinson's Disease	ADULT, OLDER_ADULT
https://clinicaltrials.gov/study/NCT04208152	Anle138b: small molecule inhibitor of α-synuclein aggregation	PHASE1	DRUG: anle138b|DRUG: Placebo	A First-in-Human Study of Single and Multiple Doses of anle138b in Healthy Subjects	ADULT
https://clinicaltrials.gov/study/NCT04165486	ION464 (BIIB101): an antisense medicine to inhibit the production of the alpha-synuclein	PHASE1	DRUG: ION464|DRUG: Placebo	Study to Evaluate the Safety, Tolerability, and Pharmacokinetics of ION464 Administered to Adults With Multiple System Atrophy (HORIZON)	ADULT, OLDER_ADULT
https://clinicaltrials.gov/study/NCT03996460	K0706: a tyrosine kinase inhibitor	PHASE2	DRUG: Placebo|DRUG: 192 mg powder of K0706|DRUG: 384 mg powder of K0706	K0706 for Patients Diagnosed With Dementia With Lewy Bodies	ADULT, OLDER_ADULT
https://clinicaltrials.gov/study/NCT03888222	Bosutinib: a tyrosine kinase inhibitor	PHASE2	DRUG: Placebo Oral Tablet|DRUG: Bosutinib Oral Tablet	Impact of Bosutinib on Safety, Tolerability, Biomarkers and Clinical Outcomes in Dementia With Lewy Bodies	ADULT, OLDER_ADULT
https://clinicaltrials.gov/study/NCT02954978	Nilotinib: a tyrosine kinase inhibitor	PHASE2	DRUG: Placebo Oral Capsule|DRUG: Nilotinib 150mg oral capsule [Tasigna]|DRUG: Nilotinib 300mg oral capsule [Tasigna]	Impact of Nilotinib on Safety, Tolerability, Pharmacokinetics and Biomarkers in Parkinson's Disease	ADULT, OLDER_ADULT
https://clinicaltrials.gov/study/NCT05424276	IkT-148009: a tyrosine kinase inhibitor	PHASE2	DRUG: IkT-148009|DRUG: Placebo	A Randomized, Double-Blind, Placebo-Controlled Trial of IkT-148009 in Untreated Parkinson's Disease	ADULT, OLDER_ADULT
https://clinicaltrials.gov/study/NCT05931575	Fasudil: a ROCK inhibitor	PHASE2	DRUG: Fasudil hydrochloride|DRUG: Placebo	Safety, Tolerability and Symptomatic Efficacy of the ROCK-Inhibitor Fasudil in Patients With Parkinson's Disease	ADULT, OLDER_ADULT
https://clinicaltrials.gov/study/NCT05670782	KM-819: a FAS-associated factor 1 inhibitor	PHASE2	DRUG: KM-819|DRUG: Placebo	A Study to Evaluate Safety and Efficacy of KM-819 in Healthy Adults and Participants With Parkinson's Disease	ADULT, OLDER_ADULT
https://clinicaltrials.gov/study/NCT03022799	KM-819: a FAS-associated factor 1 inhibitor	PHASE1	DRUG: KM-819|DRUG: Placebo	Phase I, KM-819 in Healthy Subjects for Parkinson's Disease	ADULT
https://clinicaltrials.gov/study/NCT05355064	Trehalose: a non-reducing disaccharide stimulating autophagy	PHASE4	DRUG: Trehalose	Efficacy of Oral Administration of Trehalose in Patients With Parkinson Disease	ADULT, OLDER_ADULT
https://clinicaltrials.gov/study/NCT02914366	ambroxol (ABX): a chaperone, which may affect β-glucocerebrosidase and α-synuclein levels	PHASE2	DRUG: Ambroxol|OTHER: Placebo	Ambroxol as a Treatment for Parkinson's Disease Dementia	ADULT, OLDER_ADULT
https://clinicaltrials.gov/study/NCT05287503	ambroxol (ABX): a chaperone, which may affect β-glucocerebrosidase and α-synuclein levels	PHASE2	DRUG: Ambroxol Hydrochloride|DRUG: Placebo	Ambroxol as a Disease-modifying Treatment in GBA-PD	ADULT, OLDER_ADULT
https://clinicaltrials.gov/study/NCT05778617	ambroxol (ABX): a chaperone, which may affect β-glucocerebrosidase and α-synuclein levels	PHASE3	DRUG: Ambroxol Hydrochloride (420mg)|DRUG: Placebo	Ambroxol to Slow Progression in Parkinson Disease	ADULT, OLDER_ADULT
https://clinicaltrials.gov/study/NCT02270489	PD01A and PD03A: vaccine candidates targeting pathogenic assemblies of α-synuclein	PHASE1	BIOLOGICAL: AFFITOPEÂ® PD01A + Adjuvant|BIOLOGICAL: AFFITOPEÂ® PD03A + Adjuvant|BIOLOGICAL: Adjuvant without active component	Study Assessing Safety and Therapeutic Activity of AFFITOPEÂ® PD01A and PD03A in Patients With Early MSA	ADULT, OLDER_ADULT
https://clinicaltrials.gov/study/NCT02758730	PD01A and PD03A: vaccine candidates targeting pathogenic assemblies of α-synuclein	PHASE1	BIOLOGICAL: AFFITOPEÂ® PD01A + Adjuvant|BIOLOGICAL: Adjuvant without active component	Study Assessing Tolerability and Safety and Exploring the Immunogenicity and Therapeutic Activity of AFFITOPEÂ® PD01A in PD-GBA Patients	ADULT, OLDER_ADULT
https://clinicaltrials.gov/study/NCT01568099	PD01A and PD03A: vaccine candidates targeting pathogenic assemblies of α-synuclein	PHASE1	BIOLOGICAL: AFFITOPEÂ® PD01A|OTHER: Control	Tolerability and Safety of Subcutaneous Administration of Two Doses of AFFITOPEÂ® PD01A in Early Parkinson's Disease	ADULT, OLDER_ADULT
https://clinicaltrials.gov/study/NCT02216188	PD01A and PD03A: vaccine candidates targeting pathogenic assemblies of α-synuclein	PHASE1	BIOLOGICAL: AFFITOPEÂ® PD01A|OTHER: Control	Follow-up Study to Assess One Boost Immunization With AFFITOPEÂ® PD01A With Regard to Safety and Clinical Activity	ADULT, OLDER_ADULT
https://clinicaltrials.gov/study/NCT02267434	PD01A and PD03A: vaccine candidates targeting pathogenic assemblies of α-synuclein	PHASE1	BIOLOGICAL: Low dose AFFITOPEÂ® PD03A + Adjuvant|BIOLOGICAL: High dose AFFITOPEÂ® PD03A + Adjuvant|BIOLOGICAL: Adjuvant without active component	Study Assessing Tolerability and Safety of AFFITOPEÂ® PD03A in Patients With Early Parkinson's Disease	ADULT, OLDER_ADULT
https://clinicaltrials.gov/study/NCT06015841	ACI-7104.056: vaccine candidate	PHASE2	BIOLOGICAL: Placebo|BIOLOGICAL: ACI-7104.056 at Dose A|BIOLOGICAL: ACI-7104.056 at Dose B (optional)|BIOLOGICAL: ACI-7104.056 at Dose C (optional)	A Study to Evaluate the Effects of ACI-7104.056 Vaccination in Patients With Early Stages of Parkinson's Disease	ADULT, OLDER_ADULT
https://clinicaltrials.gov/study/NCT03318523	cinpanemab (BIIB054), a monoclonal antibody targeting aggregated α-synuclein	PHASE2	DRUG: Placebo|DRUG: BIIB054	Evaluating the Efficacy, Safety, Pharmacokinetics, and Pharmacodynamics of BIIB054 in Participants With Parkinson's Disease	ADULT, OLDER_ADULT
https://clinicaltrials.gov/study/NCT02459886	cinpanemab (BIIB054), a monoclonal antibody targeting aggregated α-synuclein	PHASE1	DRUG: BIIB054|DRUG: Placebo	Single-Ascending Dose Study of BIIB054 in Healthy Participants and Early Parkinson's Disease	ADULT, OLDER_ADULT
https://clinicaltrials.gov/study/NCT01141023	DaTSCAN: targets the dopamine and the serotonin transporters	PHASE2	DRUG: DaTscan	Study to Identify Clinical, Imaging and Biologic Markers of Parkinson Disease Progression	ADULT, OLDER_ADULT
https://clinicaltrials.gov/study/NCT03295786	Cerebral Dopamine Neurotrophic Factor	PHASE1|PHASE2	DRUG: Cerebral Dopamine Neurotrophic Factor|DEVICE: Renishaw Drug Delivery System	Clinical Study to Test the Safety of CDNF by Brain Infusion in Patients With Parkinson's Disease	ADULT, OLDER_ADULT
https://clinicaltrials.gov/study/NCT03775538	Cerebral Dopamine Neurotrophic Factor	PHASE1|PHASE2	DRUG: Cerebral Dopamine Neurotrophic Factor|DEVICE: Renishaw Drug Delivery System	Safety of CDNF by Brain Infusion in Patients With Parkinson's Disease. Extension to HP-CD-CL-2002 Clinical Study	ADULT, OLDER_ADULT
https://clinicaltrials.gov/study/NCT02408562	sNN0031 Infusion Solution	PHASE1|PHASE2	OTHER: i.c.v. infusion of sNN0031 by an Implanted infusion system|OTHER: i.c.v. infusion of aCSF by an Implanted infusion system	Study on Tolerability of Repeat i.c.v. Administration of sNN0031 Infusion Solution in Patients With PD	ADULT, OLDER_ADULT
https://clinicaltrials.gov/study/NCT04506073	Mesenchymal Stem Cells	PHASE2	DRUG: MSC+placebo|DRUG: MSC|DRUG: Placebo	Phase IIa Randomized Placebo Controlled Trial: Mesenchymal Stem Cells as a Disease-modifying Therapy for iPD	ADULT, OLDER_ADULT
